# Supplementary material for: Effect of Plant Preservative MixtureTM on Endophytic Bacteria Eradication from In Vitro-Grown Apple Shoots
Source: Plants (Basel). 2022 Oct 5;11(19):2624. doi: 10.3390/plants11192624 (PMC9572907; doi:10.3390/plants11192624)
Supplement: Supplementary file 1 [file plants-11-02624-s001.zip]

Archive with 1 entries (1 files):
- plants-1943898-supplementary.pdf
